# Supplementary material for: A Novel Supergene Controls Queen Size and Colony Social Organization in the Ant Myrmica ruginodis
Source: Mol Biol Evol. 2025 Oct 13;42(11):msaf255. doi: 10.1093/molbev/msaf255 (PMC12572780; doi:10.1093/molbev/msaf255)
Supplement: msaf255_Supplementary_Data [file msaf255_supplementary_data.zip › Supplementary Tables.xlsx]

## Sheet: Table S1
Table S1. Sample information, including information on collection, head measurements, and supergene genotype.
Species	Type	Supergene	Head width	PCR_ID	Sample_ID	Nest	Wings	Sampling population	Collection date	WGS	BioProject Accession
M. ruginodis	queen	AB	0.96	MrugQ_1	Mrugi1	Mrug_N1	no	TV/Leimann	2023	yes	PRJNA1331534
M. ruginodis	queen	AB	0.966	MrugQ2	Mrugi2	Mrug_N2	no	TV/Leimann	2023	yes	PRJNA1331534
M. ruginodis	gyne	BB	0.936	MrugQ3	Mrugi3	Mrug_N2	yes	TV/Leimann	2023	yes	PRJNA1331534
M. ruginodis	gyne	AB	0.887	MrugQ4	Mrugi4	Mrug_N2	yes	TV/Leimann	2023	yes	PRJNA1331534
M. ruginodis	gyne	BB	1.00	MrugQ5	Mrugi5	Mrug_N2	yes	TV/Leimann	2023	yes	PRJNA1331534
M. ruginodis	gyne	BB	0.960	MrugQ6	Mrugi6	Mrug_N2	yes	TV/Leimann	2023	yes	PRJNA1331534
M. ruginodis	gyne	BB	0.948	MrugQ7	Mrugi7	Mrug_N2	yes	TV/Leimann	2023	yes	PRJNA1331534
M. ruginodis	gyne	BB	0.980	MrugQ_8	Mrugi8	Mrug_N2	yes	TV/Leimann	2023	yes	PRJNA1331534
M. ruginodis	queen	AA	1.125	MrugQ_14	Mrugi14	Mrug_N4	no	TV/Leimann	2023	yes	PRJNA1331534
M. ruginodis	queen	AA	1.136	MrugQ15	Mrugi15	Mrug_N5	no	TV/Leimann	2023	yes	PRJNA1331534
M. ruginodis	queen	AB	1.062	MrugQ_16	Mrugi16	Mrug_N6	no	TV/Leimann	2023	yes	PRJNA1331534
M. ruginodis	queen	AB	1.049	MrugQ17	Mrugi17	Mrug_N6	no	TV/Leimann	2023	yes	PRJNA1331534
M. ruginodis	queen	AB	1.066	MrugQ18	Mrugi18	Mrug_N6	no	TV/Leimann	2023	yes	PRJNA1331534
M. ruginodis	queen	AB	1.07	MrugQ19	Mrugi19	Mrug_N7	no	TV/Leimann	2023	yes	PRJNA1331534
M. ruginodis	queen	BB	1.017	MrugQ20	Mrugi20	Mrug_N7	no	TV/Leimann	2023	yes	PRJNA1331534
M. ruginodis	queen	BB	1.047	MrugQ_21	Mrugi21	Mrug_N7	no	TV/Leimann	2023	yes	PRJNA1331534
M. ruginodis	queen	AA	1.110	MrugQ_22	Mrugi22	Mrug_N8	no	TV/Leimann	2023	yes	PRJNA1331534
M. ruginodis	worker	AA	NA	NA	S1	1	NA	TV/Leimann	2022-07-26	yes	PRJNA1331534
M. ruginodis	worker	AB	NA	NA	S2	2	NA	TV/Leimann	2022-07-26	yes	PRJNA1331534
M. ruginodis	worker	AB	NA	NA	S3	3	NA	TV/Leimann	2022-07-26	yes	PRJNA1331534
M. ruginodis	worker	AB	NA	NA	S4	4	NA	TV/Leimann	2022-07-26	yes	PRJNA1331534
M. ruginodis	worker	AA	NA	NA	S5	5	NA	TV/Leimann	2022-07-26	yes	PRJNA1331534
M. ruginodis	worker	AA	NA	NA	S6	6	NA	TV/Leimann	2022-07-26	yes	PRJNA1331534
M. ruginodis	worker	AA	NA	NA	S7	7	NA	TV/Leimann	2022-07-26	yes	PRJNA1331534
M. ruginodis	worker	AB	NA	NA	S8	8	NA	TV/Leimann	2022-07-26	yes	PRJNA1331534
M. ruginodis	worker	AB	NA	NA	S9	9	NA	TV/Leimann	2022-07-26	yes	PRJNA1331534
M. ruginodis	worker	BB	NA	NA	S10	10	NA	TV/Leimann	2022-07-26	yes	PRJNA1331534
M. ruginodis	worker	AB	NA	NA	S11	11	NA	TV/Leimann	2022-07-26	yes	PRJNA1331534
M. ruginodis	worker	BB	NA	NA	S13	12	NA	TV/Leimann	2022-07-26	yes	PRJNA1331534
M. ruginodis	worker	AB	NA	NA	S14	13	NA	TV/Leimann	2022-07-26	yes	PRJNA1331534
M. ruginodis	worker	AA	NA	NA	S15	14	NA	TV/Leimann	2022-07-26	yes	PRJNA1331534
M. ruginodis	worker	AA	NA	NA	S16	15	NA	TV/Leimann	2022-07-26	yes	PRJNA1331534
M. ruginodis	worker	AB	NA	NA	S17	16	NA	TV/Leimann	2022-07-26	yes	PRJNA1331534
M. ruginodis	worker	AB	NA	NA	S18	17	NA	TV/Leimann	2022-07-26	yes	PRJNA1331534
M. ruginodis	worker	AA	NA	NA	S19	18	NA	TV/Leimann	2022-07-26	yes	PRJNA1331534
M. ruginodis	queen	AA	1.106	MrugiQ23	MrugiQ23	Mrugi_N9	no	TV/Leimann	2024-05-02	no	NA
M. ruginodis	queen	AA	1.099	MrugiQ24	MrugiQ24	Mrugi_N10	no	TV/Leimann	2024-05-02	no	NA
M. ruginodis	queen	BB	0.960	MrugiQ25	MrugiQ25	Mrugi_N11	no	TV/Leimann	2024-05-06	no	NA
M. ruginodis	queen	BB	0.959	MrugiQ26	MrugiQ26	Mrugi_N11	no	TV/Leimann	2024-05-06	no	NA
M. ruginodis	queen	BB	1.020	MrugiQ27	MrugiQ27	Mrugi_N11	no	TV/Leimann	2024-05-06	no	NA
M. ruginodis	queen	AB	1.065	MrugiQ28	MrugiQ28	Mrugi_N12	no	TV/Leimann	2024-05-06	no	NA
M. ruginodis	queen	BB	1.066	MrugiQ29	MrugiQ29	Mrugi_N12	no	TV/Leimann	2024-05-06	no	NA
M. ruginodis	queen	BB	1.044	MrugiQ30	MrugiQ30	Mrugi_N12	no	TV/Leimann	2024-05-06	no	NA
M. ruginodis	queen	BB	1.031	MrugiQ31	MrugiQ31	Mrugi_N12	no	TV/Leimann	2024-05-06	no	NA
M. ruginodis	queen	BB	1.006	MrugiQ32	MrugiQ32	Mrugi_N12	no	TV/Leimann	2024-05-06	no	NA
M. ruginodis	queen	BB	1.036	MrugiQ33	MrugiQ33	Mrugi_N12	no	TV/Leimann	2024-05-06	no	NA
M. ruginodis	queen	AB	1.027	MrugiQ34	MrugiQ34	Mrugi_N12	no	TV/Leimann	2024-05-06	no	NA
M. ruginodis	queen	AB	1.023	MrugiQ35	MrugiQ35	Mrugi_N12	no	TV/Leimann	2024-05-06	no	NA
M. ruginodis	queen	BB	1.003	MrubrQ40	MrubrQ40	Mrubr_N8	no	TV/Leimann	2024-05-06	no	NA
M. ruginodis	queen	AA	1.071	MrugiQ58	MrugiQ58	Mrugi_N17	no	TV/Leimann	2024-05-14	no	NA
M. ruginodis	queen	AA	1.1	MrugiQ114	MrugiQ114	Mrugi_N18	no	TV/Leimann	2024-05-14	no	NA
M. ruginodis	queen	BB	1.099	MrugiQ59	MrugiQ59	Mrugi_N19	no	TV/Leimann	2024-05-15	no	NA
M. ruginodis	queen	AA	1.118	MrugiQ115	MrugiQ115	Mrugi_N20	no	TV/Leimann	2024-05-15	no	NA
M. ruginodis	queen	AB	0.956	MrugiQ60	MrugiQ60	Mrugi_N19	no	TV/Leimann	2024-05-16	no	NA
M. ruginodis	queen	BB	0.944	MrugiQ61	MrugiQ61	Mrugi_N19	no	TV/Leimann	2024-05-17	no	NA
M. ruginodis	queen	AB	0.972	MrugiQ62	MrugiQ62	Mrugi_N19	no	TV/Leimann	2024-05-18	no	NA
M. ruginodis	queen	BB	0.986	MrugiQ63	MrugiQ63	Mrugi_N19	no	TV/Leimann	2024-05-19	no	NA
M. ruginodis	queen	BB	0.949	MrugiQ64	MrugiQ64	Mrugi_N19	no	TV/Leimann	2024-05-20	no	NA
M. ruginodis	queen	BB	0.991	MrugiQ65	MrugiQ65	Mrugi_N19	no	TV/Leimann	2024-05-21	no	NA
M. ruginodis	queen	AA	1.117	MrugiQ66	MrugiQ66	Mrugi_N21	no	TV/Leimann	2024-05-21	no	NA
M. ruginodis	queen	AB	1.092	MrugiQ67	MrugiQ67	Mrugi_N22	no	TV/Leimann	2024-05-21	no	NA
M. ruginodis	queen	AB	1.017	MrugiQ68	MrugiQ68	Mrugi_N22	no	TV/Leimann	2024-05-21	no	NA
M. ruginodis	queen	AB	1.024	MrugiQ69	MrugiQ69	Mrugi_N22	no	TV/Leimann	2024-05-21	no	NA
M. ruginodis	queen	BB	1.002	MrugiQ70	MrugiQ70	Mrugi_N22	no	TV/Leimann	2024-05-21	no	NA
M. ruginodis	queen	AB	1.058	MrugiQ71	MrugiQ71	Mrugi_N22	no	TV/Leimann	2024-05-21	no	NA
M. ruginodis	queen	AB	1.036	MrugiQ72	MrugiQ72	Mrugi_N22	no	TV/Leimann	2024-05-21	no	NA
M. ruginodis	queen	AB	1.017	MrugiQ73	MrugiQ73	Mrugi_N23	no	TV/Leimann	2024-05-21	no	NA
M. ruginodis	queen	AB	1.044	MrugiQ74	MrugiQ74	Mrugi_N23	no	TV/Leimann	2024-05-21	no	NA
M. ruginodis	queen	AB	1.002	MrugiQ75	MrugiQ75	Mrugi_N23	no	TV/Leimann	2024-05-21	no	NA
M. ruginodis	queen	AB	1.081	MrugiQ76	MrugiQ76	Mrugi_N23	no	TV/Leimann	2024-05-21	no	NA
M. ruginodis	queen	AA	1.130	MrugiQ77	MrugiQ77	Mrugi_N24	no	TV/Leimann	2024-05-21	no	NA
M. ruginodis	queen	BB	0.936	MrugiQ78	MrugiQ78	Mrugi_N25	no	TV/Leimann	2024-05-22	no	NA
M. ruginodis	queen	BB	1.028	MrugiQ79	MrugiQ79	Mrugi_N25	no	TV/Leimann	2024-05-22	no	NA
M. ruginodis	queen	BB	1.010	MrugiQ80	MrugiQ80	Mrugi_N25	no	TV/Leimann	2024-05-22	no	NA
M. ruginodis	queen	BB	1.012	MrugiQ81	MrugiQ81	Mrugi_N26	no	TV/Leimann	2024-05-22	no	NA
M. ruginodis	queen	BB	1.037	MrugiQ82	MrugiQ82	Mrugi_N26	no	TV/Leimann	2024-05-22	no	NA
M. ruginodis	queen	BB	0.932	MrugiQ83	MrugiQ83	Mrugi_N26	no	TV/Leimann	2024-05-22	no	NA
M. ruginodis	queen	BB	1.041	MrugiQ84	MrugiQ84	Mrugi_N26	no	TV/Leimann	2024-05-22	no	NA
M. ruginodis	queen	BB	1.016	MrugiQ85	MrugiQ85	Mrugi_N26	no	TV/Leimann	2024-05-22	no	NA
M. ruginodis	queen	AB	1.014	MrugiQ86	MrugiQ86	Mrugi_N26	no	TV/Leimann	2024-05-22	no	NA
M. ruginodis	queen	AB	0.917	MrugiQ87	MrugiQ87	Mrugi_N26	no	TV/Leimann	2024-05-22	no	NA
M. ruginodis	queen	AB	0.961	MrugiQ88	MrugiQ88	Mrugi_N26	no	TV/Leimann	2024-05-22	no	NA
M. ruginodis	queen	BB	1.013	MrugiQ89	MrugiQ89	Mrugi_N26	no	TV/Leimann	2024-05-22	no	NA
M. ruginodis	queen	BB	0.928	MrugiQ90	MrugiQ90	Mrugi_N26	no	TV/Leimann	2024-05-22	no	NA
M. ruginodis	queen	BB	1.009	MrugiQ91	MrugiQ91	Mrugi_N26	no	TV/Leimann	2024-05-22	no	NA
M. ruginodis	queen	BB	1.008	MrugiQ92	MrugiQ92	Mrugi_N26	no	TV/Leimann	2024-05-22	no	NA
M. ruginodis	queen	BB	0.929	MrugiQ93	MrugiQ93	Mrugi_N26	no	TV/Leimann	2024-05-22	no	NA
M. ruginodis	queen	AB	1.071	MrugiQ94	MrugiQ94	Mrugi_N26	no	TV/Leimann	2024-05-22	no	NA
M. ruginodis	queen	AB	0.950	MrugiQ95	MrugiQ95	Mrugi_N26	no	TV/Leimann	2024-05-22	no	NA
M. ruginodis	queen	BB	1.007	MrugiQ96	MrugiQ96	Mrugi_N26	no	TV/Leimann	2024-05-22	no	NA
M. ruginodis	queen	BB	1.021	MrugiQ97	MrugiQ97	Mrugi_N26	no	TV/Leimann	2024-05-22	no	NA
M. ruginodis	queen	BB	1.016	MrugiQ98	MrugiQ98	Mrugi_N26	no	TV/Leimann	2024-05-22	no	NA
M. ruginodis	queen	AB	1.023	MrugiQ99	MrugiQ99	Mrugi_N26	no	TV/Leimann	2024-05-22	no	NA
M. ruginodis	queen	BB	0.983	MrugiQ100	MrugiQ100	Mrugi_N26	no	TV/Leimann	2024-05-22	no	NA
M. ruginodis	queen	BB	0.955	MrugiQ101	MrugiQ101	Mrugi_N26	no	TV/Leimann	2024-05-22	no	NA
M. ruginodis	queen	BB	0.958	MrugiQ102	MrugiQ102	Mrugi_N26	no	TV/Leimann	2024-05-22	no	NA
M. ruginodis	queen	AB	1.010	MrugiQ103	MrugiQ103	Mrugi_N26	no	TV/Leimann	2024-05-22	no	NA
M. ruginodis	queen	AB	0.990	MrugiQ105	MrugiQ105	Mrugi_N26	no	TV/Leimann	2024-05-22	no	NA
M. ruginodis	queen	BB	0.975	MrugiQ106	MrugiQ106	Mrugi_N26	no	TV/Leimann	2024-05-22	no	NA
M. ruginodis	queen	AB	1.012	MrugiQ107	MrugiQ107	Mrugi_N27	no	TV/Leimann	2024-05-22	no	NA
M. ruginodis	queen	BB	0.918	MrugiQ108	MrugiQ108	Mrugi_N27	no	TV/Leimann	2024-05-22	no	NA
M. ruginodis	queen	AB	0.972	MrugiQ109	MrugiQ109	Mrugi_N27	no	TV/Leimann	2024-05-22	no	NA
M. ruginodis	queen	AB	0.965	MrugiQ110	MrugiQ110	Mrugi_N27	no	TV/Leimann	2024-05-22	no	NA
M. ruginodis	queen	BB	0.998	MrugiQ111	MrugiQ111	Mrugi_N27	no	TV/Leimann	2024-05-22	no	NA
M. ruginodis	queen	AB	1.057	MrugiQ112	MrugiQ112	Mrugi_N28	no	TV/Leimann	2024-05-22	no	NA
M. ruginodis	queen	AB	0.962	MrugiQ113	MrugiQ113	Mrugi_N28	no	TV/Leimann	2024-05-22	no	NA
M. ruginodis	queen	AB	1.005	MrugiQ116	MrugiQ116	Mrugi_N31	no	Täktom	2024-07-22	no	NA
M. ruginodis	queen	BB	1.010	MrugiQ119	MrugiQ119	Mrugi_N35	no	Täktom	2024-07-23	no	NA
M. ruginodis	queen	AA	1.078	MrugiQ120	MrugiQ120	Mrugi_N36	no	Täktom	2024-07-23	no	NA
M. ruginodis	queen	AA	1.107	MrugiQ122	MrugiQ122	Mrugi_N38	no	Täktom	2024-07-24	no	NA
M. ruginodis	queen	AB	0.994	MrugiQ123	MrugiQ123	Mrugi_N40	no	Täktom	2024-07-24	no	NA
M. ruginodis	queen	AA	1.110	MrugiQ124	MrugiQ124	Mrugi_N42	no	Täktom	2024-07-24	no	NA
M. ruginodis	queen	AA	1.090	MrugiQ125	MrugiQ125	Mrugi_N43	no	Täktom	2024-07-24	no	NA

## Sheet: Table S2
Table S2. Genome information and statistics for all reference genomes used in study
Assembly	Species	Genome ID	GenBank ID	# contigs (>= 0 bp)	# contigs (>= 1000 bp)	Total length (>= 0 bp)	Total length (>= 1000 bp)	N50	L50
Myrmica_rubra	Myrmica rubra	GAGA-0028	GCA_048181765.1	1862	1862	477029469	477029469	1448308	68
Solenopsis_invicta	Solenopsis invicta	UNIL_Sinv_3.0	GCF_016802725.1	220	220	378117066	378117066	26227205	7
Mrub_Sinv	Myrmica rubra	GAGA-0028_scaffolded	Unpublished	2549	2549	477168669	477168669	18232181	10
Pcal	Pogonomyrmex barbatus	Pbar_UMD_V03	GCF_000187915.1	199	199	252297138	252297138	10361117	9
Fsel	Formica selysi	ASM985913v1	GCA_009859135.1	496	496	290151132	290151132	7915200	14
Acol	Atta colombica	Acol1.0	GCA_001594045.1	1550	678	291257934	290882396	2037154	42

## Sheet: Table S3
Table S3. Details on the PacBio raw reads (SRR31046740, SRR31046742, SRR31046743) underlying the M. rubra (GAGA-0028) assembly
	Uncorrected	Corrected
Nr of reads	1093262	854713
Nr of basepairs	14908171113	12057950071
Coverage	33.5x	27.09x

## Sheet: Table S4
Table S4. BUSCO results.
Assembly	Species	Genome ID	GenBank ID	BUSCO results
Myrmica_rubra	Myrmica rubra	GAGA-0028	GCA_048181765.1	C:94.1%[S:93.0%,D:1.1%],F:0.5%,M:5.4%,n:5991
Solenopsis_invicta	Solenopsis invicta	UNIL_Sinv_3.0	GCF_016802725.1	C:96.8%[S:96.3%,D:0.5%],F:0.6%,M:2.6%,n:5991
Mrub_Sinv	Myrmica rubra	GAGA-0028_scaffolded	Unpublished	C:94.2%[S:93.2%,D:1.0%],F:0.5%,M:5.3%,n:5991
Pcal	Pogonomyrmex barbatus	Pbar_UMD_V03	GCF_000187915.1	C:96.9%[S:95.7%,D:1.2%],F:0.4%,M:2.7%,n:5991
Fsel	Formica selysi	ASM985913v1	GCA_009859135.1	C:96.7%[S:95.7%,D:1.0%],F:0.6%,M:2.7%,n:5991
Acol	Atta colombica	Acol1.0	GCA_001594045.1	C:97.1%[S:96.9%,D:0.2%],F:0.4%,M:2.5%,n:5991

## Sheet: Table S5
Table S5. Sequencing depth (coverage) statistics for all whole-genome sequenced samples.
Species	Type	Sample_ID	Nr. of properly paired reads	Bp mapped	Coverage
M. ruginodis	queen	Mrugi1	53259890	8884792500	18.6198
M. ruginodis	queen	Mrugi18	55640502	9255979500	19.3977			Queens/gynes
M. ruginodis	queen	Mrugi2	57676604	9583954950	20.085		MIN	16.1001
M. ruginodis	queen	Mrugi3	54502200	9073810350	19.0159		MAX	21.7167
M. ruginodis	queen	Mrugi4	62192834	10362513900	21.7167		MEAN	17.8611
M. ruginodis	queen	Mrugi5	53259072	8849302200	18.5454
M. ruginodis	queen	Mrugi14	49086326	8134078800	17.0465
M. ruginodis	queen	Mrugi15	46336994	7682456400	16.1001			Workers
M. ruginodis	queen	Mrugi16	48368496	8042720400	16.8551		MIN	11.2011
M. ruginodis	queen	Mrugi17	48367774	8047340100	16.8648		MAX	13.0389
M. ruginodis	queen	Mrugi19	50126884	8419509600	17.6447		MEAN	11.7911
M. ruginodis	queen	Mrugi20	48903394	8137918800	17.0546
M. ruginodis	queen	Mrugi21	47428268	7925686950	16.6098
M. ruginodis	queen	Mrugi22	47190880	7870063800	16.4933
M. ruginodis	queen	Mrugi6	49687498	8273737500	17.3392
M. ruginodis	queen	Mrugi7	48720870	8162176350	17.1054
M. ruginodis	queen	Mrugi8	48945086	8180619450	17.1441
M. ruginodis	worker	S1	32403212	5484249450	11.4933
M. ruginodis	worker	S10	34340380	5732738100	12.0141
M. ruginodis	worker	S11	33995228	5657280450	11.8559
M. ruginodis	worker	S13	37214374	6221766750	13.0389
M. ruginodis	worker	S14	35517448	5916540000	12.3993
M. ruginodis	worker	S15	34349556	5722615650	11.9929
M. ruginodis	worker	S16	31832100	5344799100	11.2011
M. ruginodis	worker	S17	32407378	5459250000	11.4409
M. ruginodis	worker	S18	34662080	5788109100	12.1301
M. ruginodis	worker	S19	32629430	5480331900	11.4851
M. ruginodis	worker	S2	32847038	5600835150	11.7376
M. ruginodis	worker	S3	33011002	5583038550	11.7003
M. ruginodis	worker	S4	32862334	5509842150	11.5469
M. ruginodis	worker	S5	32636768	5415643650	11.3495
M. ruginodis	worker	S6	32992434	5482344450	11.4893
M. ruginodis	worker	S7	34660524	5775615600	12.1039
M. ruginodis	worker	S8	30711884	5352112050	11.2164
M. ruginodis	worker	S9	34232360	5747332500	12.0447

## Sheet: Table S6
Table S6. Heterozygosity statistics for the WGS samples (calculated with vcftools --het)
Sample_ID	Observed homozygous SNPs	Expected homozygous SNPs	Nr. of SNPs	F
Mrugi1	41723	58772.8	88054	-0.58228
Mrugi14	76507	59293.1	89107	0.57738
Mrugi15	78704	59280.3	89064	0.65216
Mrugi16	41447	58608.3	87821	-0.58746
Mrugi17	41488	58458.0	87589	-0.58254
Mrugi18	41678	58888.2	88259	-0.58596
Mrugi19	41815	58875.8	88230	-0.58120
Mrugi2	39725	58855.4	88202	-0.65188
Mrugi20	77768	58540.8	87994	0.65281
Mrugi21	76319	58302.4	87642	0.61407
Mrugi22	77434	59315.4	89131	0.60769
Mrugi3	77586	58623.7	88174	0.64170
Mrugi4	41512	59056.4	88488	-0.59611
Mrugi5	77630	58688.1	88261	0.64052
Mrugi6	77134	58487.7	87994	0.63194
Mrugi7	75463	58412.7	87870	0.57881
Mrugi8	77481	58515.8	88038	0.64240
S1	76314	58098.6	87318	0.62340
S10	79441	57779.5	86939	0.74286
S11	41556	57777.6	86447	-0.56581
S13	69681	57970.8	87127	0.40164
S14	40216	58020.2	86859	-0.61737
S15	76838	58712.0	88259	0.61346
S16	77217	58581.5	88084	0.63166
S17	44844	57582.0	86171	-0.44555
S18	39448	57707.7	86410	-0.63617
S19	76362	58537.7	87989	0.60521
S2	39012	56695.6	84895	-0.62709
S3	40275	57504.4	86110	-0.60231
S4	39679	57433.4	85971	-0.62214
S5	76139	58616.4	88094	0.59444
S6	76917	58590.9	88065	0.62177
S7	77201	58817.4	88390	0.62164
S8	40061	56854.4	85091	-0.59474
S9	42188	57213.6	85643	-0.52852

## Sheet: Table S7
Table S7. Supergene regions in the reference genomes used for the synteny analysis. See Table S2 for more information about each reference genome.
Reference genome	Scaffold/Chr	Start	End	Source
Sinv	NC_052679.1	12612565	24031065	Zheng Yan, Simon H Martin, Dietrich Gotzek, Samuel V Arsenault, Pablo Duchen, et al.. Evolution of a supergene that regulates a trans-species social polymorphism. Nature Ecology & Evolution, 2020, 4 (2), pp.240-249. 10.1038/s41559-019-1081-1 . hal-03878160
Mrub_Sinv	CM028736.1_RagTag	20200000	29200000	This study
Fsel	CM020807.1	2000000	13000000	Brelsford A, Purcell J, Avril A, Tran Van P, Zhang J, Brütsch T, Sundström L, Helanterä H, Chapuisat M. An Ancient and Eroded Social Supergene Is Widespread across Formica Ants. Curr Biol. 2020 Jan 20;30(2):304-311.e4. doi: 10.1016/j.cub.2019.11.032. Epub 2020 Jan 2. PMID: 31902719.
Pcal	JAECZD010000014.1	7736831	8322736	Errbii, M., Ernst, U.R., Lajmi, A. et al. Evolutionary genomics of socially polymorphic populations of Pogonomyrmex californicus. BMC Biol 22, 109 (2024). https://doi.org/10.1186/s12915-024-01907-z
Pcal	JAECZD010000022.1	0	1862986	Errbii, M., Ernst, U.R., Lajmi, A. et al. Evolutionary genomics of socially polymorphic populations of Pogonomyrmex californicus. BMC Biol 22, 109 (2024). https://doi.org/10.1186/s12915-024-01907-z
Pcal	JAECZD010000023.1	0	1832116	Errbii, M., Ernst, U.R., Lajmi, A. et al. Evolutionary genomics of socially polymorphic populations of Pogonomyrmex californicus. BMC Biol 22, 109 (2024). https://doi.org/10.1186/s12915-024-01907-z
Pcal	JAECZD010000038.1	0	564213	Errbii, M., Ernst, U.R., Lajmi, A. et al. Evolutionary genomics of socially polymorphic populations of Pogonomyrmex californicus. BMC Biol 22, 109 (2024). https://doi.org/10.1186/s12915-024-01907-z
Pcal	JAECZD010000042.1	0	471449	Errbii, M., Ernst, U.R., Lajmi, A. et al. Evolutionary genomics of socially polymorphic populations of Pogonomyrmex californicus. BMC Biol 22, 109 (2024). https://doi.org/10.1186/s12915-024-01907-z
Pcal	JAECZD010000048.1	0	387552	Errbii, M., Ernst, U.R., Lajmi, A. et al. Evolutionary genomics of socially polymorphic populations of Pogonomyrmex californicus. BMC Biol 22, 109 (2024). https://doi.org/10.1186/s12915-024-01907-z
Pcal	JAECZD010000006.1	0	2020227	Errbii, M., Ernst, U.R., Lajmi, A. et al. Evolutionary genomics of socially polymorphic populations of Pogonomyrmex californicus. BMC Biol 22, 109 (2024). https://doi.org/10.1186/s12915-024-01907-z

## Sheet: Table S8
Table S8. PCR primer information and PCR protocol
Primer pair	Target	Primer ID	Sequence	Source
IL16	Supergene diagnostic 2bp indel	IL16_F	CATTCGCGTTACGTCGTTACC	This study
IL16	Supergene diagnostic 2bp indel	IL16_R	ACGGAGCTGGTCTGGGATTT	This study
LCO1490 + HCO2198	Mitochondria (COI gene)	LCO1490	GGTCAACAAATCATAAAGATATTGG	Folmer et al. 1994
LCO1490 + HCO2198	Mitochondria (COI gene)	HCO2198	TAAACTTCAGGGTGACCAAAAAATCA	Folmer et al. 1994
PCR reaction mix
DreamTaq green PCR MM	5 μl
5 µM forward primer	0.4 μl
5 µM reverse primer	0.4 μl
Water	3.2 μl
Template DNA	1 μl
PCR program
IL16	LCO1490 + HCO2198
95 ⁰C 3 min	94 ⁰C 3 min
95 ⁰C 30 s │	94 ⁰C 30 s │
50-60 ⁰C 30 s 35 cycles	45 ⁰C 30 s 5 cycles
72 ⁰C 1 min │	72 ⁰C 1 min │
72 ⁰C 10 min	94 ⁰C 30 s │
4 ⁰C	51 ⁰C 30 s 35 cycles
	72 ⁰C 1 min │
	72 ⁰C 10 min
	4 ⁰C
Gel 1,5 % protocol
1,5 g agarose, 100 ml 0,5 x TBE, 3 μl Midori Green
5 μl PCR-product, 1 μl loading dye
1 μl Ladder 100 bp, 1 μl loading dye, 4 μl H2O
115 V, 50 min

## Sheet: Table S9
Table S9. Microsatellite primer information. See Wolf et al. 2018 for PCR protocol details.
Primer pair	Primer ID	Panel number	Sequence	Product	Purification	Probe colour	Repeat pattern	Source	GeneBank accession no.
MS36	MS36_F	1	/56-FAM/GGACTTTGACAGTTGCA	100 nmole DNA Oligo	HPLC	green	(GCT)13	Azuma et al. (2005)	AB182390
MS36	MS36_R	1	TACGTTGTAACTTGACG	100 nmole DNA Oligo	HPLC		(GCT)13	Azuma et al. (2005)	AB182390
Msca7	Msca7_F	1	/5TET/GCTTTAATTCCGGGACACTC	100 nmole DNA Oligo	HPLC	blue	(TG)12+9	Zeisset et al. (2005)	AY26768
Msca7	Msca7_R	1	AAAGGCGATTAAACGTGGTG	100 nmole DNA Oligo	HPLC		(TG)12+9	Zeisset et al. (2005)	AY26768
Msca43	Msca43_F	2	/56-FAM/CGACCGCGCACTTAATCGCG	100 nmole DNA Oligo	HPLC	green	(AAT)7	Heinrich et al. (2003)	AJ507771
Msca43	Msca43_R	2	GCTACCGTAGTTAGCTGTTAC	100 nmole DNA Oligo	HPLC		(AAT)7	Heinrich et al. (2003)	AJ507771
Msca64	Msca64_F	2	/56-FAM/GTTATCGTCACTATTACTGTCGC	100 nmole DNA Oligo	HPLC	green	(AAT)5GAT(AAT)8 GAT(AAT)5	Heinrich et al. (2003)	AJ507774
Msca64	Msca64_R	2	ACGCGGACGATGTCACGTGC	100 nmole DNA Oligo	HPLC		(AAT)5GAT(AAT)8 GAT(AAT)5	Heinrich et al. (2003)	AJ507774
Msca50	Msca50_F	2	/5TET/AGCAACGCCACGCGTTACC	100 nmole DNA Oligo	HPLC		AAT)3ATT(AAT)8	Heinrich et al. (2003)	AJ507773
Msca50	Msca50_R	2	AGGTAGCGGCTAGCGTGTT	100 nmole DNA Oligo	HPLC	blue	AAT)3ATT(AAT)8	Heinrich et al. (2003)	AJ507773

## Sheet: Table S10
Table S10. Microsatellite scoring for the five markers in Table S9.
Nest	Sample	MS36_Allele1	MS36_Allele2	Msca43_Allele1	Msca43_Allele2	Msca50_Allele1	Msca50_Allele2	Msca64_Allele1	Msca64_Allele2	Msca7_Allele1	Msca7_Allele2
Mrubr_N8	MrubrW_N8-1	149	149	199	122	185	185	226	229	195	195
Mrubr_N8	MrubrW_N8-10	119	146	119	119	185	188	226	229	195	195
Mrubr_N8	MrubrW_N8-2	146	149	119	119	185	188	226	229	195	195
Mrubr_N8	MrubrW_N8-3	149	152	119	119	188	188	226	226	195	195
Mrubr_N8	MrubrW_N8-4	119	146	119	119	188	188	226	229	195	195
Mrubr_N8	MrubrW_N8-5	119	146	119	119	188	188	226	229	195	195
Mrubr_N8	MrubrW_N8-6	146	149	119	119	188	188	226	229	195	205
Mrubr_N8	MrubrW_N8-7	119	146	119	119	188	188	226	229	195	205
Mrubr_N8	MrubrW_N8-8	119	146	119	119	185	188	226	229	195	205
Mrubr_N8	MrubrW_N8-9	119	146	119	119	185	188	226	229	195	195
Mrug_N1	MrugW_N1_1	131	143	119	119	185	188	226	226	195	199
Mrug_N1	MrugW_N1_2	146	152	119	119	188	188	226	226	197	199
Mrug_N1	MrugW_N1_3	131	143	119	119	185	188	226	226	195	195
Mrug_N1	MrugW_N1_4	131	146	119	119	188	188	226	232	199	199
Mrug_N1	MrugW_N1_5	119	149	119	119	188	188	220	226	195	199
Mrug_N2	MrugW_N2_1	137	143	119	119	185	188	220	226	220	228
Mrug_N2	MrugW_N2_2	137	143	119	119	185	188	220	226	220	228
Mrug_N2	MrugW_N2_3	146	155	119	119	185	188	220	226	195	197
Mrug_N2	MrugW_N2_4	143	143	119	119	185	188	220	226	197	220
Mrug_N2	MrugW_N2_5	146	155	119	119	185	188	220	226	195	228
Mrug_N2	MrugW_N2_6	146	155	119	119	185	188	220	226	195	228
Mrug_N2	MrugW_N2_7	143	143	119	119	185	188	220	226	197	220
Mrug_N2	MrugW_N2_8	137	143	119	119	185	188	220	226	220	228
Mrug_N4	MrugW_N4_1	137	152	119	122	185	188	220	229	195	220
Mrug_N4	MrugW_N4_2	137	152	119	122	182	188	220	229	199	220
Mrug_N4	MrugW_N4_3	137	152	119	122	182	188	220	229	195	220
Mrug_N5	MrugW_N5_1	119	140	119	119	185	188	226	226	195	197
Mrug_N5	MrugW_N5_2	119	140	119	119	182	188	226	226	195	197
Mrug_N5	MrugW_N5_3	131	140	119	119	182	188	226	226	195	205
Mrug_N5	MrugW_N5_4	119	140	119	119	182	188	226	226	195	205
Mrug_N5	MrugW_N5_5	119	140	119	119	185	188	226	226	195	205
Mrugi_N11	MrugiW_N11-1	137	143	119	119	185	188	220	226	195	222
Mrugi_N11	MrugiW_N11-10	119	143	119	119	188	188	214	226	197	220
Mrugi_N11	MrugiW_N11-2	119	152	119	119	182	188	220	226	195	197
Mrugi_N11	MrugiW_N11-3	143	146	119	119	188	188	226	232	197	199
Mrugi_N11	MrugiW_N11-4	137	143	119	119	185	188	226	226	205	205
Mrugi_N11	MrugiW_N11-5	119	149	119	122	188	188	220	229	199	220
Mrugi_N11	MrugiW_N11-6	119	149	119	122	188	188	220	229	199	220
Mrugi_N11	MrugiW_N11-7	119	149	119	122	185	188	220	226	199	220
Mrugi_N11	MrugiW_N11-8	119	152	119	119	182	188	220	220	197	199
Mrugi_N11	MrugiW_N11-9	137	143	119	122	185	188	220	226	205	222
Mrugi_N17	MrugiW_N17-3	131	149	119	119	185	185	229	232	197	197
Mrugi_N17	MrugiW_N17-4	119	131	113	119	182	185	229	232	197	197
Mrugi_N17	MrugiW_N17-5	119	131	119	119	185	185	229	232	197	197
Mrugi_N17	MrugiW_N17-6	119	131	113	119	185	185	229	232	197	199
Mrugi_N17	MrugiW_N17-7	119	131	119	119	185	185	229	232	197	197
Mrugi_N17	Mrugi_N17-1_legs	131	149	113	119	185	185	229	232	197	197
Mrugi_N17	Mrugi_N17-2_legs	119	131	119	119	182	185	229	232	197	197
Mrugi_N17	Mrugi_N17-3_legs	119	131	119	119	185	185	229	232	197	197
Mrugi_N17	Mrugi_N17-4_legs	131	149	113	119	182	185	229	232	197	197
Mrugi_N17	N17_butt	119	131	119	119	182	185	229	232	197	197
Mrugi_N17	N17_whole	119	131	119	119	182	185	229	232	197	199
Mrugi_N18	MrugiW_N18_1	143	146	119	119	185	185	226	226	199	220
Mrugi_N18	MrugiW_N18_10	119	146	119	122	185	185	226	226	199	220
Mrugi_N18	MrugiW_N18_2	143	146	119	122	185	185	226	226	199	220
Mrugi_N18	MrugiW_N18_3	143	146	119	122	185	185	226	226	199	220
Mrugi_N18	MrugiW_N18_4	119	146	119	122	185	185	226	226	199	220
Mrugi_N18	MrugiW_N18_5	119	146	119	122	185	185	226	226	199	220
Mrugi_N18	MrugiW_N18_6	119	146	119	122	185	185	226	226	199	220
Mrugi_N18	MrugiW_N18_7	119	146	119	119	185	185	220	226	199	220
Mrugi_N18	MrugiW_N18_8	119	146	119	119	185	185	226	226	199	220
Mrugi_N18	MrugiW_N18_9	119	146	119	122	185	185	226	226	199	220
Mrugi_N20	MrugiW_N20-1	143	149	119	119	185	188	229	229	199	199
Mrugi_N20	MrugiW_N20-10	143	143	119	119	185	185	229	229	199	199
Mrugi_N20	MrugiW_N20-2	143	149	119	119	185	188	229	229	199	199
Mrugi_N20	MrugiW_N20-3	119	143	119	119	185	188	226	226	195	195
Mrugi_N20	MrugiW_N20-4	143	149	119	119	185	188	229	229	195	199
Mrugi_N20	MrugiW_N20-5	143	149	119	119	185	188	229	229	199	199
Mrugi_N20	MrugiW_N20-6	143	143	119	119	185	185	229	229	199	199
Mrugi_N20	MrugiW_N20-7	143	143	119	119	185	185	229	229	199	199
Mrugi_N20	MrugiW_N20-8	119	143	119	119	185	188	226	229	199	199
Mrugi_N20	MrugiW_N20-9	119	143	119	119	185	188	229	229	199	199
Mrugi_N21	MrugiW_N21-1	137	143	119	122	182	185	226	226	199	199
Mrugi_N21	MrugiW_N21-10	137	143	119	122	182	188	226	229	195	199
Mrugi_N21	MrugiW_N21-2	119	143	119	122	182	188	226	229	199	199
Mrugi_N21	MrugiW_N21-3	119	143	119	122	182	188	226	226	199	199
Mrugi_N21	MrugiW_N21-4	119	143	119	122	182	188	226	229	195	199
Mrugi_N21	MrugiW_N21-5	137	143	119	122	182	185	226	226	199	199
Mrugi_N21	MrugiW_N21-6	119	119	119	122	182	182	226	226	199	199
Mrugi_N21	MrugiW_N21-7	137	143	119	122	188	188	226	226	195	195
Mrugi_N21	MrugiW_N21-8	119	119	119	122	182	188	226	226	199	199
Mrugi_N21	MrugiW_N21-9	137	143	119	122	182	188	226	229	199	199
Mrugi_N24	MrugiW_N24-1	131	152	119	119	185	188	229	229	220	228
Mrugi_N24	MrugiW_N24-10	131	152	119	119	185	188	220	229	220	228
Mrugi_N24	MrugiW_N24-2	131	131	119	119	188	188	220	229	220	220
Mrugi_N24	MrugiW_N24-3	131	152	119	119	185	188	229	229	195	220
Mrugi_N24	MrugiW_N24-4	131	152	119	119	185	188	229	229	195	220
Mrugi_N24	MrugiW_N24-5	131	152	119	119	185	188	220	229	195	220
Mrugi_N24	MrugiW_N24-6	131	131	119	119	185	188	229	229	228	228
Mrugi_N24	MrugiW_N24-7	131	152	119	119	185	188	220	220	228	228
Mrugi_N24	MrugiW_N24-8	131	152	119	119	185	188	229	229	195	220
Mrugi_N24	MrugiW_N24-9	131	152	119	119	185	188	229	229	195	220
Mrugi_N25	MrugiW_N25_1	131	146	119	122	185	188	220	232	197	197
Mrugi_N25	MrugiW_N25_10	119	149	119	122	185	188	226	226	195	199
Mrugi_N25	MrugiW_N25_2	131	146	119	119	185	188	220	232	197	199
Mrugi_N25	MrugiW_N25_3	131	146	119	122	185	188	220	232	197	197
Mrugi_N25	MrugiW_N25_4	119	149	119	122	185	188	226	226	195	199
Mrugi_N25	MrugiW_N25_5	131	146	119	119	185	188	220	232	197	199
Mrugi_N25	MrugiW_N25_6	131	146	119	119	185	188	220	232	197	199
Mrugi_N25	MrugiW_N25_7	131	146	119	119	185	188	226	232	197	199
Mrugi_N25	MrugiW_N25_8	119	149	119	122	185	188	226	229	195	199
Mrugi_N25	MrugiW_N25_9	131	146	119	122	185	188	226	232	197	197
Mrugi_N26	MrugiW_N26_1	146	149	0	0	185	188	226	232	195	197
Mrugi_N26	MrugiW_N26_10	119	146	0	0	185	188	0	0	195	197
Mrugi_N26	MrugiW_N26_2	119	149	0	0	185	188	226	232	195	197
Mrugi_N26	MrugiW_N26_3	119	119	0	0	188	188	220	226	195	197
Mrugi_N26	MrugiW_N26_4	119	146	0	0	188	188	226	226	195	197
Mrugi_N26	MrugiW_N26_5	119	119	0	0	0	0	0	0	195	197
Mrugi_N26	MrugiW_N26_6	119	119	113	122	0	0	0	0	195	197
Mrugi_N26	MrugiW_N26_7	119	119	119	122	188	188	0	0	195	197
Mrugi_N26	MrugiW_N26_8	119	119	0	0	185	188	0	0	195	195
Mrugi_N26	MrugiW_N26_9	119	119	0	0	185	188	0	0	195	197
Mrugi_N28	MrugiW_N28-1	131	131	0	0	188	188	226	226	199	199
Mrugi_N28	MrugiW_N28-10	119	119	119	119	185	188	226	232	195	199
Mrugi_N28	MrugiW_N28-2	143	143	119	119	188	188	226	226	195	195
Mrugi_N28	MrugiW_N28-3	131	131	119	119	188	188	226	226	195	199
Mrugi_N28	MrugiW_N28-4	131	131	119	119	188	188	0	0	228	228
Mrugi_N28	MrugiW_N28-5	0	0	119	119	188	188	0	0	197	201
Mrugi_N28	MrugiW_N28-6	119	143	119	119	185	188	226	232	195	197
Mrugi_N28	MrugiW_N28-7	131	146	119	119	185	188	226	232	195	228
Mrugi_N28	MrugiW_N28-8	131	152	119	119	182	188	226	226	195	199
Mrugi_N28	MrugiW_N28-9	119	152	119	122	185	188	226	226	199	199
Mrugi_N31	MrugiW_N31-1	119	119	0	0	0	0	0	0	195	199
Mrugi_N31	MrugiW_N31-10	146	146	119	119	185	188	226	229	199	199
Mrugi_N31	MrugiW_N31-2	140	152	119	122	188	188	220	229	199	199
Mrugi_N31	MrugiW_N31-3	0	0	113	113	185	188	226	232	0	0
Mrugi_N31	MrugiW_N31-4	119	152	113	119	185	188	226	232	195	201
Mrugi_N31	MrugiW_N31-5	146	149	119	119	185	188	226	226	195	220
Mrugi_N31	MrugiW_N31-6	119	152	113	113	188	188	226	226	195	201
Mrugi_N31	MrugiW_N31-7	119	146	113	119	185	188	226	232	195	205
Mrugi_N31	MrugiW_N31-8	119	149	119	122	185	188	226	232	195	197
Mrugi_N31	MrugiW_N31-9	146	149	113	119	188	188	229	229	199	199
Mrugi_N35	MrugiW_N35_1	146	149	119	119	185	188	226	229	197	199
Mrugi_N35	MrugiW_N35_10	119	119	119	122	182	188	220	226	197	220
Mrugi_N35	MrugiW_N35_2	119	149	119	119	185	188	226	226	199	199
Mrugi_N35	MrugiW_N35_3	146	149	119	122	185	188	226	226	199	199
Mrugi_N35	MrugiW_N35_4	146	149	119	119	185	188	226	229	199	199
Mrugi_N35	MrugiW_N35_5	119	149	119	122	185	188	226	229	197	199
Mrugi_N35	MrugiW_N35_6	119	119	119	119	182	188	220	226	197	220
Mrugi_N35	MrugiW_N35_7	119	146	119	119	182	188	220	229	199	220
Mrugi_N35	MrugiW_N35_8	119	149	119	122	185	188	229	229	199	199
Mrugi_N35	MrugiW_N35_9	146	149	119	122	185	188	226	226	197	199
Mrugi_N36	MrugiW_N36_1	149	149	119	119	182	185	220	226	197	226
Mrugi_N36	MrugiW_N36_10	143	149	119	119	182	185	214	220	197	226
Mrugi_N36	MrugiW_N36_2	149	149	119	119	185	185	220	226	197	226
Mrugi_N36	MrugiW_N36_3	149	149	119	119	182	185	214	220	197	226
Mrugi_N36	MrugiW_N36_4	143	149	119	119	182	185	220	226	197	226
Mrugi_N36	MrugiW_N36_5	143	149	119	119	182	185	214	220	197	226
Mrugi_N36	MrugiW_N36_6	143	149	119	119	185	185	214	220	199	226
Mrugi_N36	MrugiW_N36_7	143	149	119	119	185	185	220	226	199	226
Mrugi_N36	MrugiW_N36_8	149	149	119	119	182	185	220	226	199	226
Mrugi_N36	MrugiW_N36_9	143	149	119	119	185	185	214	220	199	226
Mrugi_N38	MrugiW_N38-1	146	149	119	119	185	185	226	232	199	203
Mrugi_N38	MrugiW_N38-10	146	149	119	119	185	185	214	226	199	203
Mrugi_N38	MrugiW_N38-2	146	149	119	119	185	185	214	226	199	203
Mrugi_N38	MrugiW_N38-3	146	149	119	119	185	185	226	232	199	205
Mrugi_N38	MrugiW_N38-4	146	149	119	119	185	185	226	232	199	203
Mrugi_N38	MrugiW_N38-5	146	149	119	119	185	185	214	226	199	203
Mrugi_N38	MrugiW_N38-6	146	149	119	119	185	185	214	226	199	203
Mrugi_N38	MrugiW_N38-7	146	149	119	119	185	185	214	226	199	205
Mrugi_N38	MrugiW_N38-8	146	149	119	119	185	185	214	226	199	205
Mrugi_N38	MrugiW_N38-9	146	149	119	119	185	185	226	232	199	205
Mrugi_N40	MrugiW_N40-1	140	149	119	119	182	188	226	229	203	205
Mrugi_N40	MrugiW_N40-10	146	149	119	119	182	188	226	229	203	205
Mrugi_N40	MrugiW_N40-2	146	149	119	119	182	188	226	229	197	205
Mrugi_N40	MrugiW_N40-3	140	149	0	0	182	188	226	229	197	205
Mrugi_N40	MrugiW_N40-4	0	0	119	119	182	188	226	229	0	0
Mrugi_N40	MrugiW_N40-5	140	149	119	119	182	188	226	229	203	205
Mrugi_N40	MrugiW_N40-6	140	149	119	119	182	188	226	229	203	205
Mrugi_N40	MrugiW_N40-7	146	149	119	119	182	188	226	229	197	205
Mrugi_N40	MrugiW_N40-8	140	149	119	119	182	188	226	229	197	205
Mrugi_N40	MrugiW_N40-9	146	149	119	119	182	188	226	229	203	205
Mrugi_N42	MrugiW_N42_1	149	149	119	119	185	188	214	223	199	205
Mrugi_N42	MrugiW_N42_10	119	149	119	119	182	188	214	229	199	205
Mrugi_N42	MrugiW_N42_2	119	149	119	119	182	188	214	229	199	205
Mrugi_N42	MrugiW_N42_3	119	149	119	119	182	188	214	229	199	205
Mrugi_N42	MrugiW_N42_4	119	149	119	119	185	188	214	229	199	205
Mrugi_N42	MrugiW_N42_5	119	149	119	119	182	188	214	223	199	205
Mrugi_N42	MrugiW_N42_6	0	0	119	119	182	188	214	223	0	0
Mrugi_N42	MrugiW_N42_7	119	149	119	119	185	188	214	229	199	205
Mrugi_N42	MrugiW_N42_8	149	149	119	119	185	188	214	229	199	205
Mrugi_N42	MrugiW_N42_9	149	149	119	119	185	188	214	229	199	205
Mrugi_N43	MrugiW_N43_1	119	152	113	122	182	188	226	226	203	222
Mrugi_N43	MrugiW_N43_10	119	152	113	122	182	185	226	226	203	222
Mrugi_N43	MrugiW_N43_2	119	152	113	122	182	188	226	226	195	203
Mrugi_N43	MrugiW_N43_3	119	152	113	122	182	188	226	226	195	203
Mrugi_N43	MrugiW_N43_4	152	152	113	122	182	185	226	226	203	222
Mrugi_N43	MrugiW_N43_5	152	152	113	122	182	188	226	226	203	222
Mrugi_N43	MrugiW_N43_6	119	152	113	122	182	185	226	226	195	203
Mrugi_N43	MrugiW_N43_7	119	152	113	122	182	188	226	226	203	222
Mrugi_N43	MrugiW_N43_8	152	152	113	122	182	188	226	226	203	222
Mrugi_N43	MrugiW_N43_9	152	152	113	122	182	188	226	226	203	222
Mrugi_N9	MrugiW_N9_1	119	149	119	119	185	185	226	229	197	197
Mrugi_N9	MrugiW_N9_2	119	149	119	119	185	185	226	229	197	205
Mrugi_N9	MrugiW_N9_3	119	152	119	119	185	185	226	229	197	205
Mrugi_N9	MrugiW_N9_4	119	152	119	119	185	185	226	229	197	205
Mrugi_N9	MrugiW_N9_5	119	152	119	119	185	185	226	229	197	205
Mrugi_N9	MrugiW_N9_6	119	149	119	119	185	185	226	229	197	197
Mrugi_N9	MrugiW_N9_7	119	152	119	119	185	185	226	229	197	205

[truncated: 8 more sheets: Table S11, Table S12, Table S13, Table S14, Table S15, Table S16, Table S17, Table S18]
